# Supplementary material for: Trainable soft electronics with memory in liquid crystal polymers
Source: Sci Adv. 2026 Jul 8;12(28):eaee8616. doi: 10.1126/sciadv.aee8616 (PMC13344293; doi:10.1126/sciadv.aee8616)
Supplement: Supplementary file 2 — Movies S1 to S6 [file sciadv.aee8616_movies_s1_to_s6.zip]

Archive with 6 entries (6 files):
- aee8616_movie_s1.mp4
- aee8616_movie_s2.mp4
- aee8616_movie_s3.mp4
- aee8616_movie_s4.mp4
- aee8616_movie_s5.mp4
- aee8616_movie_s6.mp4
